# Supplementary material for: Assessment of Different Circulating Tumor Cell Platforms for Uveal Melanoma: Potential Impact for Future Routine Clinical Practice
Source: Int J Mol Sci. 2023 Jul 4;24(13):11075. doi: 10.3390/ijms241311075 (PMC10342234; doi:10.3390/ijms241311075)
Supplement: Supplementary file 1 [file ijms-24-11075-s001.zip]

Archive with 1 entries (1 files):
- ijms-2459151-supplementary.pdf
